# Supplementary material for: Evaluation of a Non-Face-to-Face Multidisciplinary Health Care Model in a Population with Rheumatoid Arthritis Vulnerable to COVID-19 in a Health Emergency Situation
Source: Healthcare (Basel). 2021 Dec 17;9(12):1744. doi: 10.3390/healthcare9121744 (PMC8701032; doi:10.3390/healthcare9121744)
Supplement: Supplementary file 1 [file healthcare-09-01744-s001.zip]

Archive with 1 entries (1 files):
- healthcare-1456931-supplementary.pdf
